# Supplementary material for: Molecular basis of targeted therapy in T/NK-cell lymphoma/leukemia: A comprehensive genomic and immunohistochemical analysis of a panel of 33 cell lines
Source: PLoS One. 2017 May 15;12(5):e0177524. doi: 10.1371/journal.pone.0177524 (PMC5432176; doi:10.1371/journal.pone.0177524)
Supplement: S1 Table — (XLSX) [file pone.0177524.s001.xlsx]

## Sheet: Supplementary table 1
Supplementary table 1. Cell lines used in the study.
Cell line	PCTL subtype	Source	Date of obtention/validation	Number of pases	Mycoplasma testing	Age	Gender	Origin	Clinical History	Treatment options	Source
BE-13	T-cell acute lymphoblastic leukaemia(T-ALL)	DSMZ, Braunschweig, Germany	Purchased in May 2015	3	yes	11	Female	Bone Marrow, at relapse	NA	NA
CCRF-CEM	T-cell acute lymphoblastic leukaemia(T-ALL)	ATCC, Rockville, MD, USA	Purchased in May 2015	5	yes	3	Female	Peripheral blood, at relapse	The patient developed a mediastinal mass which was diagnosed as lymphosarcoma that progressed to acute leukemia.	A first clinical remission were achieved on a regimen of total care and chemotherapy with methotrexate and prednisone, followed subsequently by 6-mercaptopurine, vincristine and cytoxan.The disease progressed fast and she was treated with intrathecal methotrexate and x-irradiation. The disease progressed.	FOLEY GE, LAZARUS H, FARBER S, UZMAN BG, BOONE BA, MCCARTHY RE. CONTINUOUS CULTURE OF HUMAN LYMPHOBLASTS FROM PERIPHERAL BLOOD OF A CHILD WITH ACUTE LEUKEMIA. Cancer. 1965;18:522-9.
DND-41	T-cell acute lymphoblastic leukaemia(T-ALL)	DSMZ, Braunschweig, Germany	Purchased in May 2015	2	yes	13	Male	Peripheral blood	NA	NA
HD-MAR-2	T-cell acute lymphoblastic leukaemia(T-ALL)	DSMZ, Braunschweig, Germany	Purchased in May 2015	4	yes	20	Male	Pleural effusion	The patient developed a large mediastinal mass with pressure symptoms including dyspnea, cough and a partial superior vena caval syndrome. Thoracotomy and biopsy of the mass revealed the diagnosis of Hodgkin’s lymphoma, mixed cellularity type, involving the thymic gland.	The patient was treated with mediastinal irradiation which resulted in dramatic improvement. The remission was short-lived and the mediastinal mass reappeared quickly, accompanied by obstruction of the superior vena cava and cervical lymphadenopathy. Then, the patient was treated with MOPP (mechlorethamine, vincristine, procarbazine and prednisone) which respond rapidly, but a fullblown relapse w…	Ben-Bassat H, Mitrani-Rosenbaum S, Gamliel H, et al. Establishment in continuous culture of a T-lymphoid cell line (HD-Mar) from a patient with Hodgkin's lymphoma. Int. J. Cancer. 1980;25,583-590
HH	Cutaneous T cell Lymphoma (CTCL)	ATCC, Rockville, MD, USA	Authenticated by the DSMZ in December 2015	5	yes	61	Male	Peripheral blood	The patient had had psoriasis for many years, which had been treated with topical steroids. He developed nodular ulcerating skin lesions, which were distinctly different from the psoriasis plaques. A biopsy of cervical and tonsillar lymph nodes revealed a lymphoma confirmed to be of T-cell origin by immunofluorescence. CT scans of the chest and abdomen showed only right para-tracheal nodes. Exami…	The administration of chemotherapy (CHOPP) initially resulted in a decrease in adenopathy. However, adenopathy and skin lesions recurred without pruritis. Erythroderma was not present. Diffuse adenopathy, splenomegaly, unequal pupils and ptosis of the right eyelid were noted. The patient was treated with Decadron and chemotherapy (MACOP) and antibiotics with some improvement over 5 weeks. However…	Starkebaum G, Loughran TP Jr, Waters CA, Ruscetti FW. Establishment of an IL-2 independent, human T-cell line possessing only the p70 IL-2 receptor.Int J Cancer. 1991;49:246-53.
HPB-ALL	T-cell acute lymphoblastic leukaemia(T-ALL)	DSMZ, Braunschweig, Germany	Purchased in May 2015	4	yes	14	Male	Peripheral blood	The patient was diagnosed as having ALL and thymoma. The patient died 7 months after diagnosis	NA	Morikawa S, Tatsumi E, Baba M, Harada T, Yasuhira K. Two E-rosette-forming lymphoid cell lines. Int J Cancer. 1978;21:166-70.
HSB-2	T-cell acute lymphoblastic leukaemia(T-ALL)	DSMZ, Braunschweig, Germany	Purchased in May 2015	3	yes	11	Male	Peripheral blood	The patient was diagnosed as having lymphosarcoma which had progressed to acute lymphoblastic leukemia	NA
HUT-102	Adult T cell Lymphoma (ATLL)	ATCC, Rockville, MD, USA	Purchased in May 2015	4	yes	26	Male	Lymph node	The patient was originally diagnosed as having Mycosis Fundoides.	The patient was treated with concurrent whole-body electron-beam radiation therapy and combination chemotherapy and had an apparent complete remission. The disease recurred with widespread systemic involvement and he was treated with cyclophosphamide, hydroxyldaunomycin, vincristine, and the epipodophylotoxin. He again attained a complete remission. He had an episode of pneumonia and, soon, he de…	Poiesz BJ, Ruscetti FW, Gazdar AF, Bunn PA, Minna JD, Gallo RC. Detection and isolation of type C retrovirus particles from fresh and cultured lymphocytes of a patient with cutaneous T-cell lymphoma. Proc Natl Acad Sci U S A. 1980;77:7415-9.
HUT-78	Cutaneous T cell Lymphoma (CTCL)	ATCC, Rockville, MD, USA	Authenticated by the DSMZ in December 2015	15	yes	53	Male	Peripheral blood	The patient was diagnosed as having Sesary syndrome.	NA
JURKAT	T-cell acute lymphoblastic leukaemia(T-ALL)	DSMZ, Braunschweig, Germany	Authenticated by the DSMZ in December 2015	10	yes	14	Male	Peripheral blood at first relapse	NA	NA
KARPAS-299	Anaplastic large cell lymphoma (ALCL)	ECACC, Wiltshire, UK	2012	12	yes	25	Male	Peripheral blood	The patient had a history of enlarged nodes, weight loss, and night sweats. He had suffered from atopic eczema since childhood and had been admitted with enythroderma and hypothermia. His eczema was controlled with topical steroids. A following examination showed widespread scaly eczema, hepatomegaly, splenomegaly, and generalized lymphadenopathy. Two bone marrow aspirates were normal. A biopsy o…	The patient was treated with intensive chemotherapy, but he had a pleural effusion presenting many malignant cells. Bone marrow examination then showed inflitration with large primitive cells, some of which were phagocytic. Shortly after, the patient died.	Fischer P, Nacheva E, Mason DY, et al. A Ki-1 (CD30)-positive human cell line (Karpas 299) established from a high-grade non-Hodgkin's lymphoma, showing a 2;5 translocation and rearrangement of the T-cell receptor beta-chain gene. Blood. 1988;72:234-40.
KARPAS-45	T-cell acute lymphoblastic leukaemia(T-ALL)	ECACC, Wiltshire, UK	Purchased in May 2015	4	yes	2	Male	Bone Marrow	NA	NA
KE-37	T-cell acute lymphoblastic leukaemia(T-ALL)	DSMZ, Braunschweig, Germany	Purchased in May 2015	3	yes	27	Male	NA	NA	NA
KHYG-1	NK cell leukaemia (NK)	DSMZ, Braunschweig, Germany	Purchased in May 2015	3	yes	45	Female	Peripheral blood	The patient visited a local physician for progressive general fatigue and a bleeding tendency. She had a familial history of cancer. Review of the peripheral blood smears revealed that the lymphocytes were abnormal with an large granular lymphocyte morphology. Physical examination revealed apparent hepatosplenomegaly, and lymph node swelling was observed at the bilateral submandibular, right axil…	The patient was treated with CHOP regimen (cyclophosphamide, doxorubicin, vincristine and prednisolone) and had hematological response, however, the hepatosplenomegaly increased rapidly, and the abnormal lymphocytes increased again in the peripheral blood. Severe thrombocytopenia persisted from the beginning of the clinical course. The patient died of a respiratory hemorrhage. The autopsy reveale…	Yagita M, Huang CL, Umehara H, et al. A novel natural killer cell line (KHYG-1) from a patient with aggressive natural killer cell leukemia carrying a p53 point mutation. Leukemia. 2000;14:922-30.
KI-JK	Anaplastic large cell lymphoma (ALCL)	DSMZ, Braunschweig, Germany	Purchased in May 2015	4	yes	15	Male	Pleural effusion	The patient had a tumor in the right inguinal region including skin and he was diagnosed as having a CD30+ lymphoma. He died 50 days after its diagnosis.	The patient was treated with chemotherapy and radiotherapy.	Shimakage M, Dezawa T, Tamura S, et al. A Ki-1-positive cell line expressing Epstein-Barr virus antigens, established from a child with Ki-1-positive lymphoma. Intervirology. 1993;36:215-24.
L-82	Anaplastic large cell lymphoma (ALCL)	DSMZ, Braunschweig, Germany	Purchased in May 2015	5	yes	24	Female	Pleural effusion	The patient presented a history of fever, anorexia, night sweats, and progressive lymphadenopathy. CT scans revealed enlarged eriaortic, mesenteric, mediastinal, axillary, and cervical lymph nodes. A lymph node biopsy specimen showed morphological and phenotypical features typical of ALCL.	The patient received several courses of chemotherapy but deteriorated and died soon after.	Merz H1, Lange K, Gaiser T, et al. Characterization of a novel human anaplastic large cell lymphoma cell line tumorigenic in SCID mice. Leuk Lymphoma. 2002;43:165-72.
LOUCY	T-cell acute lymphoblastic leukaemia(T-ALL)	ATCC, Rockville, MD, USA	Purchased in May 2015	3	yes	38	Female	Peripheral blood	The patient had complaints of general malaise, bleeding tendency, and visual impairment. She was pale, with bleeding diathesis, moderate hepatosplenomegaly, multiple retinal hemorrhages, exudates, and papilledema. A bone marrow aspiration and biopsy showed a marrow packed with more than 90% lymphoblasts.	The patient was treated with a regimen of prednisone, vincristine, daunorubicin, h-asparginase, cyclophosphamide, cytosine arabinoside, methotrexate, and 6-mercaptopurine. Complete hematological remission was not achieved, despite further chemotherapy with amsacrine and a high dose of cytosine arabinoside. The patient died 1 year later.	Ben-Bassat H, Shlomai Z, Kohn G, Prokocimer M. Establishment of a human T-acute lymphoblastic leukemia cell line with a (16;20) chromosome translocation. Cancer Genet Cytogenet. 1990;49:241-8.
MHH-TALL-2	T-cell acute lymphoblastic leukaemia(T-ALL)	DSMZ, Braunschweig, Germany	Purchased in May 2015	3	yes	NA	Male	Peripheral blood	NA	NA
MJ	Adult T cell Lymphoma (ATLL)	ATCC, Rockville, MD, USA	2012	12	yes	50	Male	Peripheral blood	The patient was diagnosed as having Mycosis Fungoides.		Popovic M, Sarin PS, Robert-Gurroff M, et al. Isolation and transmission of human retrovirus (human t-cell leukemia virus). Science. 1983;219:856-9.
MOLT-14	T-cell acute lymphoblastic leukaemia(T-ALL)	DSMZ, Braunschweig, Germany	Purchased in May 2015	5	yes	2	Female	Bone marrow, at relapse	NA	NA
MOLT-16	T-cell acute lymphoblastic leukaemia(T-ALL)	DSMZ, Braunschweig, Germany	2012	14	yes	5	Female	Peripheral blood, at relapse	NA	NA
MOLT-4	T-cell acute lymphoblastic leukaemia(T-ALL)	ATCC, Rockville, MD, USA	Authenticated by the DSMZ in December 2015	14	yes	19	Male	Peripheral blood, at relapse	NA	The patient received combination chemotherapy (vincristine, 6-mercaptopurine, and prednisone)	Minowada J, Onuma T, Moore GE. Rosette-forming human lymphoid cell lines. I. Establishment and evidence for origin of thymus-derived lymphocytes. J Natl Cancer Inst. 1972;49:891-5.
MOTN-1	T-cell large granular lymphocyte leukemia (T-LGL)	DSMZ, Braunschweig, Germany	Purchased in May 2015	4	yes	63	Female	Peripheral blood	The patient was referred to the hospital with leukocytosis and was diagnosed as having T cell large granular lymphocyte leukemia, based on morphological, immunological and clinical findings.	The patient was treated with chemotherapy improving her symptons and she was well during her follow up (2,5 years).	Matsuo Y, Drexler HG, Takeuchi M, Tanaka M, Orita K. Establishment of the T-cell large granular lymphocyte leukemia cell line MOTN-1 carrying natural killer-cell antigens. Leuk Res. 2002;26:873-9.
MYLA	Cutaneous T cell Lymphoma (CTCL)	ECACC, Wiltshire, UK	Authenticated by the DSMZ in December 2015	13	yes	82	Male	Plaque biopsy	The patient had a history of dry and scaly skin from the last four decades. The diagnosis of Mycosis fungoides was made ten years before the establishment of the cell line. In the last two years, 80% of his skin was affected by disease and universal lymphoadenopathy was noted. At this time, the patient was not treated.	In the last year, the patient received chemotherapy with little effect and he died.	Kaltoft K, Bisballe S, Dyrberg T, Boel E, Rasmussen PB, Thestrup-Pedersen K. Establishment of two continuous T-cell strains from a single plaque of a patient with mycosis fungoides. In Vitro Cell Dev Biol. 1992;28A:161-7.
NK-92	NK cell leukaemia (NK)	ATCC, Rockville, MD, USA	Purchased in May 2015	5	yes	50	Male	Peripheral blood	NA	NA
P12-ICHIKAWA	T-cell acute lymphoblastic leukaemia(T-ALL)	DSMZ, Braunschweig, Germany	Purchased in May 2015	3	yes	7	Male	Peripheral blood	NA	NA
PEER	T-cell acute lymphoblastic leukaemia(T-ALL)	DSMZ, Braunschweig, Germany	2011	10	yes	4	Female	Peripheral blood, at second relapse	The patient was diagnosed as having T acute lymphocytic leukemia. At the time of diagnosis she presented massive lymphadenopathy, hepatosplenomegaly and a mediastinal mass. The first complete remission lasted for 6 months and was followed by a relapse. She was induced into a second remission lasting for 7 months. The patient relapsed and died.	The patient was treated with vincristine, cytoxan, prednisone and adriamycin. She was maintained with 6-mercaptopurine, methotrexate and vincristine, cytosan, cytoxan and adriamycin. She also received central nervous system prophylactic therapy with radiation and intrathecal methotrexate.	Ravid Z1, Goldblum N, Zaizov R, et al. Establishment and characterization of a new leukaemic T-cell line (Peer) with an unusual phenotype. Int J Cancer. 1980;25:705-10.
PF-382	T-cell acute lymphoblastic leukaemia(T-ALL)	DSMZ, Braunschweig, Germany	Purchased in May 2015	4	yes	6	Female	Pleural effusion	The patient was diagnosed as having T-ALL. She presented hepatosplenomegaly and bilateral cervical and inguinal lymphoadenopathy. Bone marrow examination revealed complete infiltration of blast cells.	Complete remission was obtained 4 weeks after the patient started cytoreductive chemotherapy. A routine bone marrow aspiration revealed 40% blasts and chest x-ray showed an anterior mediastinal mass. Second complete remission was obtained after 6 weeks. However, one week before the child complained of severe chest pain, cough, and dyspnea, and chest x-ray revealed a mass in the right hilar region…	Pegoraro L, Fierro MT, Lusso P, et al. A novel leukemia T-cell line (PF-382) with phenotypic and functional features of suppressor lymphocytes. J Natl Cancer Inst. 1985;75:285-90.
RPMI-8402	T-cell acute lymphoblastic leukaemia(T-ALL)	DSMZ, Braunschweig, Germany	Purchased in May 2015	5	yes	16	Female	Peripheral blood	NA	NA
SR-786	Anaplastic large cell lymphoma (ALCL)	DSMZ, Braunschweig, Germany	2012	13	yes	11	Male	Pleural effusion	NA	NA
SU-DHL-1	Anaplastic large cell lymphoma (ALCL)	ATCC, Rockville, MD, USA	2011	15	yes	10	Male	Pleural effusion	The patient referred pain and swelling in the left shoulder region and, soon thereafter, he noted a mass in the left axilla with painful, tender swelling in the left neck and supraclavicular region. A left axillary lymph node biopsy was interpreted as diffuse histiocytic lymphoma. He had left pleural effusion showing malignant cells. At this time mesenteric node, bone marrow, and liver biopsies s…	The patient was treated with combination chemotherapy and radiotherapy with a good initial response, but new manifestations of tumor in the lungs, lower abdomen, central nervous system, and subcutaneous sites were observed. After several remissions and relapses, the patient died.	Epstein AL, Kaplan HS. Biology of the human malignant lymphomas. I. Establishment in Continuous Cell Culture and Heterotransplantation of Difluse Histiocytic Lymphomas. Recent Results Cancer Res. 1978;64:190-200.
SUP-T1	T-cell acute lymphoblastic leukaemia(T-ALL)	ATCC, Rockville, MD, USA	2012	14	yes	8	Male	Pleural effusion, at relapse	NA	NA
TALL-1	T-cell acute lymphoblastic leukaemia(T-ALL)	DSMZ, Braunschweig, Germany	Purchased in May 2015	3	yes	28	Male	Bone marrow	The patient developed terminal leukemic phase of lymphosarcoma. Bone marrow examination showed 94% lymphoblast.	NA	Miyoshi I, Hiraki S, Tsubota T, et al. Human B cell, T cell and null cell leukaemic cell lines derived from acute lymphoblastic leukaemias. Nature. 1977;267:843-4.
NA: Not available
