# Supplementary material for: Molecular basis of targeted therapy in T/NK-cell lymphoma/leukemia: A comprehensive genomic and immunohistochemical analysis of a panel of 33 cell lines
Source: PLoS One. 2017 May 15;12(5):e0177524. doi: 10.1371/journal.pone.0177524 (PMC5432176; doi:10.1371/journal.pone.0177524)
Supplement: S2 Table — (XLSX) [file pone.0177524.s002.xlsx]

## Sheet: Supplementary table 2
Supplementary table 2. List of genes sequenced by amplicon-based methodology in cell lines.
Gene	Subtype association	Literature
CCR4		Yosida et al. (7); Wang et al (9); Nakagawa et al. (14); Kataoka et al (18)
CD28		Rohr et al. (8); Choi et al. (13)
DDX3X	NKTCL	Jiang et al (17)
DNMT3A		Kiel et al. (11); Choi et al. (13)
IDH2	AITL, AITL-like	Wang et al (9);
JAK1	CTCL, PTCL, ALCL	Kiel et al. (11); Vaque et al (19); Perez et al (20 )
JAK3	CTCL, PTCL, ALCL	Kiel et al. (11); Vaque et al (19); Perez et al (20 )
NOTCH1	T-LL	Herranz et al. (15); Vicente et al (16)
PLCG1	ATLL, CTCL, PTCL	Wang et al (9); Ungewickell et al. (10); Kiel et al. (11); Da Silva Almeida et al (12); Choi et al. (13); Kataoka et al (18); Vaque et al (19)
RHOA	AITL	Wang et al (9); Choi et al. (13)
STAT3	LGLL, ALCL	Kiel et al. (11)
STAT5B	G/D PTCL, NT/TCL	Kiel et al. (11)
SYK
TET2	AITL, AITL-like	Kiel et al. (11); Da Silva Almeida et al (12)
TNFRSF1B		Wang et al (9); Ungewickell et al. (10); Da Silva Almeida et al (12)
TP53		Wang et al (9); Ungewickell et al. (10); Kiel et al. (11); Da Silva Almeida et al (12); Choi et al. (13)
