# Supplementary material for: Molecular basis of targeted therapy in T/NK-cell lymphoma/leukemia: A comprehensive genomic and immunohistochemical analysis of a panel of 33 cell lines
Source: PLoS One. 2017 May 15;12(5):e0177524. doi: 10.1371/journal.pone.0177524 (PMC5432176; doi:10.1371/journal.pone.0177524)
Supplement: S4 Table — (XLSX) [file pone.0177524.s004.xlsx]

## Sheet: Supplementary table 4
Supplementary table 4. Public data consulted to validate our 16-gene panel.
Cell line	PCTL subtype	COSMIC Cell lines Project	IDIVAL Exomes	CCLE	96 genes - 454seq
BE-13	T-cell acute lymphoblastic leukaemia(T-ALL)	1	0	0	1
CCRF-CEM	T-cell acute lymphoblastic leukaemia(T-ALL)	1	0	0	1
DND-41	T-cell acute lymphoblastic leukaemia(T-ALL)	1	0	1	0
HD-MAR-2	T-cell acute lymphoblastic leukaemia(T-ALL)	0	0	0	0
HH	Cutaneous T cell Lymphoma (CTCL)	1	1	1	0
HPB-ALL	T-cell acute lymphoblastic leukaemia(T-ALL)	0	0	1	0
HSB-2	T-cell acute lymphoblastic leukaemia(T-ALL)	0	0	0	1
HUT 102	Adult T cell Lymphoma (ATLL)	0	0	1	0
HUT78	Cutaneous T cell Lymphoma (CTCL)	0	1	1	0
JURKAT	T-cell acute lymphoblastic leukaemia(T-ALL)	1	0		1
KARPAS-299	Anaplastic large cell lymphoma (ALCL)	1	0	1	0
KARPAS-45	T-cell acute lymphoblastic leukaemia(T-ALL)	1	0	0	1
KE37	T-cell acute lymphoblastic leukaemia(T-ALL)	1	0	1	1
KHYG-1	NK cell leukaemia (NK)	0	0	0	0
KI-JK	Anaplastic large cell lymphoma (ALCL)	0	0	1	0
L-82	Anaplastic large cell lymphoma (ALCL)	0	0	0	0
LOUCY	T-cell acute lymphoblastic leukaemia(T-ALL)	1	0	1	0
MHH-TALL-2	T-cell acute lymphoblastic leukaemia(T-ALL)	0	0	0	0
MJ	Adult T cell Lymphoma (ATLL)	0	1	1	0
MOLT-14	T-cell acute lymphoblastic leukaemia(T-ALL)	0	0	0	0
MOLT-16	T-cell acute lymphoblastic leukaemia(T-ALL)	1	0	1	1
MOLT-4	T-cell acute lymphoblastic leukaemia(T-ALL)	1	0		0
MOTN-1	T-cell large granular lymphocyte leukemia (T-LGL)	0	0	1	0
MYLA	Cutaneous T cell Lymphoma (CTCL)	0	1	0	0
NK-92	NK cell leukaemia (NK)		0	0	0
P12-ICHIKAWA	T-cell acute lymphoblastic leukaemia(T-ALL)	1	0	1	1
PEER	T-cell acute lymphoblastic leukaemia(T-ALL)	0	0	1	1
PF-382	T-cell acute lymphoblastic leukaemia(T-ALL)	1	0	1	0
RPMI-8402	T-cell acute lymphoblastic leukaemia(T-ALL)	1	0	1	1
SR-786	Anaplastic large cell lymphoma (ALCL)	0	0	1	0
SU-DHL-1	Anaplastic large cell lymphoma (ALCL)	1	0	1	0
SUP-T1	T-cell acute lymphoblastic leukaemia(T-ALL)	1	0		1
TALL-1	T-cell acute lymphoblastic leukaemia(T-ALL)	1	0		0
