# Supplementary material for: Molecular basis of targeted therapy in T/NK-cell lymphoma/leukemia: A comprehensive genomic and immunohistochemical analysis of a panel of 33 cell lines
Source: PLoS One. 2017 May 15;12(5):e0177524. doi: 10.1371/journal.pone.0177524 (PMC5432176; doi:10.1371/journal.pone.0177524)
Supplement: S5 Table — (XLSX) [file pone.0177524.s005.xlsx]

## Sheet: Supplementary table 5
Supplementary table 5. List of variants found in our panel of cell lines.
Cell Line	SYMBOL	#Chr	POS	Ref/Alt	VAF (%)	Depth	Consequence	IMPACT	Existing_variation	Clinical significance	PUBMED	Clinical Sequencing Nomenclature
HPB-ALL	TNFRSF1B	1	12266844	G/A	0.49788	3774	missense_variant	MODERATE	COSM53390	-	-	ENST00000376259.3:c.1153G>A_p.Val385Met
MHH-TALL-2	TNFRSF1B	1	12266844	G/A	0.478261	1219	missense_variant	MODERATE	COSM53390	-	-	ENST00000376259.3:c.1153G>A_p.Val385Met
MOTN-1	JAK1	1	65304162	C/T	0.561142	2486	missense_variant	MODERATE	rs367582687	-	-	ENST00000342505.4:c.2953G>A_p.Val985Ile
HPB-ALL	JAK1	1	65304218	T/A	0.486462	4469	missense_variant	MODERATE	-	-	-	ENST00000342505.4:c.2897A>T_p.Glu966Val
MHH-TALL-2	JAK1	1	65304218	T/A	0.512077	1449	missense_variant	MODERATE	-	-	-	ENST00000342505.4:c.2897A>T_p.Glu966Val
HUT-78	JAK1	1	65312358	T/A	0.331526	2582	missense_variant	MODERATE	rs758681867	-	-	ENST00000342505.4:c.1961A>T_p.Tyr654Phe
MOLT-4	JAK1	1	65339109	T/TT	0.342593	108	frameshift_variant	HIGH	rs369863159,COSM1639943	-	-	ENST00000342505.4:c.425dupA_p.Ile143AspfsX9
KARPAS-45	DNMT3A	2	25463206	C/T	0.286603	2411	missense_variant	MODERATE	-	-	-	ENST00000264709.3:c.2287G>A_p.Val763Ile
MOLT-4	DNMT3A	2	25463585	GC/G	0.522723	4775	frameshift_variant	HIGH	-	-	-	ENST00000264709.3:c.2097delG_p.G699AfsX5
BE-13	DNMT3A	2	25464481	G/A	0.586154	3929	stop_gained	HIGH	COSM133738	-	-	ENST00000264709.3:c.2032G>A_p.Q678X
JURKAT	DNMT3A	2	25470573	G/A	0.489859	3895	missense_variant	MODERATE	-	-	-	ENST00000264709.3:c.901C>T_p.Arg301Trp
MHH-TALL-2	DNMT3A	2	25470599	A/G	0.256767	1293	missense_variant	MODERATE	rs777306476	-	-	ENST00000264709.3:c.875T>C_p.Ile292Thr
SU-DHL-1	DNMT3A	2	25536796	C/T	0.398551	414	missense_variant	MODERATE	rs781254365	-	-	ENST00000264709.3:c.58G>A_p.Glu20Lys
KARPAS-45	DNMT3A	2	25536891	G/C	0.582119	1029	5_prime_UTR_variant	MODIFIER	rs763223656	-	-	ENST00000264709.3:c.-38C>G
JURKAT	RHOA	3	49397800	C/T	0.24871	2131	missense_variant	MODERATE	COSM2849878	-	25275298	ENST00000418115.1:c.424G>A_p.Glu142Lys
MOLT-16	RHOA	3	49399979	C/T	0.483129	1304	missense_variant	MODERATE	COSM5415070	-	26189108	ENST00000418115.1:c.358G>A_p.Asp120Asn
MOLT-14	TET2	4	106157339	A/G	0.329146	4378	missense_variant	MODERATE	-	-	-	ENST00000540549.1:c.2240A>G_p.Lys747Arg
HUT-102	TET2	4	106158299	GACAA/G	0.514231	1054	frameshift_variant	HIGH	-	-	-	ENST00000540549.1:c.3203_3206delAAAC_p.Gln1068ProfsX13
KARPAS-45	TET2	4	106162531	A/G	0.499424	3470	missense_variant	MODERATE	COSM327116	-	22675565	ENST00000540549.1:c.3445A>G_p.Thr1149Ala
KARPAS-45	TET2	4	106180856	A/G	0.51165	5365	missense_variant	MODERATE	-	-	-	ENST00000540549.1:c.3884A>G_p.Tyr1295Cys
JURKAT	SYK	9	93606272	A/AG	0.486123	1189	frameshift_variant	HIGH	COSM4614378	-	-	ENST00000375754.4:c.92delAinsAG_p.Met34HisfsX3
MOLT-4	NOTCH1	9	139390648	CAG/C	0.386346	1289	frameshift_variant	HIGH	COSM12774	-	-	ENST00000277541.6:c.7541_7542delCT_p.P2514fsX4
PF-382	NOTCH1	9	139390714	G/GAGCTAAGAGGC	0.472589	2499	frameshift_variant	HIGH	COSM13095	-	-	ENST00000277541.6:c.7477delCinsGCCTCTTAGCTC_p.Pro2493AlafsX3
KE-37	NOTCH1	9	139390816	G/A	0.493268	3045	stop_gained	HIGH	COSM12776,COSM36030	-	-	ENST00000277541.6:c.7375C>T_p.Gln2459X
DND-41	NOTCH1	9	139390863	A/AAC	0.688805	527	frameshift_variant	HIGH	-	-	-	ENST00000277541.6:c.7328delTinsGTT_p.Val2443GlyfsX35
HPB-ALL	NOTCH1	9	139390863	A/ACCGTCCACGGC	0.428325	579	frameshift_variant	HIGH	-	-	-	ENST00000277541.6:c.7328delTinsGCCGTGGACGGT_p.Val2443GlyfsX38
MOTN-1	NOTCH1	9	139391634	C/A	0.407252	717	missense_variant	MODERATE	rs757589247	-	-	ENST00000277541.6:c.6557G>T_p.Gly2186Val
MOLT-4	NOTCH1	9	139392013	G/C	0.218711	1614	splice_region_variant	LOW	-	-	-	ENST00000277541.6:c.6181-3C>G
MOLT-4	NOTCH1	9	139393579	C/T	0.213765	3153	missense_variant	MODERATE	-	-	-	ENST00000277541.6:c.6067G>A_p.Ala2023Thr
KARPAS-45	NOTCH1	9	139395053	C/T	0.752514	1790	missense_variant	MODERATE	COSM3215907,COSM3215906	-	-	ENST00000277541.6:c.5885G>A_p.Arg1962His
DND-41	NOTCH1	9	139395054	G/T	0.825315	1351	missense_variant	MODERATE	COSM327169,COSM327170	-	-	ENST00000277541.6:c.5884C>A_p.Arg1962Ser
MOLT-4	NOTCH1	9	139396277	C/T	0.270195	359	missense_variant	MODERATE	COSM1674962,COSM1674961	-	-	ENST00000277541.6:c.5561G>A_p.Arg1854His
HD-MAR-2	NOTCH1	9	139396809	G/C	0.367296	795	missense_variant	MODERATE	-	-	-	ENST00000277541.6:c.5299C>G_p.Leu1767Val
KARPAS-45	NOTCH1	9	139397675	A/G	0.519107	2643	missense_variant	MODERATE	COSM27918	-	-	ENST00000277541.6:c.5126T>C_p.Leu1709Pro
MOLT-14	NOTCH1	9	139397768	A/G	0.34122	803	missense_variant	MODERATE	COSM21907,COSM13048	-	-	ENST00000277541.6:c.5033T>C_p.Leu1678Pro
DND-41	NOTCH1	9	139399317	T/A	0.639896	772	missense_variant	MODERATE	COSM13058,COSM327171	-	-	ENST00000277541.6:c.4826A>T_p.Asp1609Val
BE-13	NOTCH1	9	139399344	A/G	0.99697	660	missense_variant	MODERATE	COSM12771,COSM1155771,COSM28524,COSM327160	-	-	ENST00000277541.6:c.4799T>C_p.Leu1600Pro
MOLT-4	NOTCH1	9	139399344	A/G	0.488414	1122	missense_variant	MODERATE	COSM12771,COSM1155771,COSM28524,COSM327160	-	-	ENST00000277541.6:c.4799T>C_p.Leu1600Pro
DND-41	NOTCH1	9	139399365	A/G	0.584994	853	missense_variant	MODERATE	COSM13042,COSM327159	-	-	ENST00000277541.6:c.4778T>C_p.Leu1593Pro
HPB-ALL	NOTCH1	9	139399422	A/G	0.334802	227	missense_variant	MODERATE	COSM24673,COSM12772,COSM25835	-	-	ENST00000277541.6:c.4721T>C_p.Leu1574Pro
MHH-TALL-2	NOTCH1	9	139399422	A/G	0.372973	185	missense_variant	MODERATE	COSM24673,COSM12772,COSM25835	-	-	ENST00000277541.6:c.4721T>C_p.Leu1574Pro
PF-382	NOTCH1	9	139399422	A/G	0.536873	339	missense_variant	MODERATE	COSM24673,COSM12772,COSM25835	-	-	ENST00000277541.6:c.4721T>C_p.Leu1574Pro
HPB-ALL	NOTCH1	9	139402735	G/T	0.532275	945	missense_variant	MODERATE	-	-	-	ENST00000277541.6:c.3274C>A_p.Leu1092Ile
MHH-TALL-2	NOTCH1	9	139402735	G/T	0.440273	586	missense_variant	MODERATE	-	-	-	ENST00000277541.6:c.3274C>A_p.Leu1092Ile
HUT-102	NOTCH1	9	139407565	A/T	0.426991	452	missense_variant	MODERATE	-	-	-	ENST00000277541.6:c.2375T>A_p.Ile792Asn
JURKAT	NOTCH1	9	139408998	G/A	0.433515	549	missense_variant	MODERATE	COSM327174,COSM327175	-	-	ENST00000277541.6:c.2171C>T_p.Pro724Leu
HPB-ALL	NOTCH1	9	139409753	G/T	0.482704	1879	missense_variant	MODERATE	rs576030298,COSM132828,COSM132827	-	-	ENST00000277541.6:c.2003C>A_p.Pro668Gln
MHH-TALL-2	NOTCH1	9	139409753	G/T	0.330719	765	missense_variant	MODERATE	rs576030298,COSM132828,COSM132827	-	-	ENST00000277541.6:c.2003C>A_p.Pro668Gln
MOLT-4	NOTCH1	9	139412359	C/A	0.356436	101	missense_variant	MODERATE	COSM1674970,COSM1674969	-	-	ENST00000277541.6:c.1286G>T_p.Cys429Phe
KARPAS-45	NOTCH1	9	139412622	C/T	0.477587	1807	missense_variant	MODERATE	COSM327184,COSM327185	-	-	ENST00000277541.6:c.1222G>A_p.Ala408Thr
P12-ICHIKAWA	NOTCH1	9	139412697	C/T	0.67694	1817	missense_variant	MODERATE	rs754403730,COSM327190,COSM327191	-	-	ENST00000277541.6:c.1147G>A_p.Glu383Lys
MOLT-4	NOTCH1	9	139413100	C/T	0.299649	3137	missense_variant	MODERATE	-	-	-	ENST00000277541.6:c.1042G>A_p.Ala348Thr
MOLT-4	NOTCH1	9	139417329	C/T	0.225914	602	missense_variant	MODERATE	rs746827857	-	-	ENST00000277541.6:c.715G>A_p.Val239Ile
JURKAT	TP53	17	7573943	TC/T	0.272727	154	frameshift_variant	HIGH	TP53_g.16975del,COSM45124	-	-	ENST00000269305.4:c.1083delG_p.Ser362AlafsX8
NK-92	TP53	17	7576870	C/A	0.979167	1536	stop_gained	HIGH	TP53_g.14048G>A,TP53_g.14048G>T,COSM11570,COSM307332,COSM2744453,COSM3723941,COSM2744454	-	-	ENST00000269305.4:c.976G>T_p.Glu326X
MOLT-14	TP53	17	7577120	C/T	0.512974	2505	missense_variant	MODERATE	CM920677,CM010472,rs28934576,CM004342,TP53_g.13798G>C,TP53_g.13798del,TP53_g.13798G>A,TP53_g.13798G>T,COSM10660,COSM43896,COSM44440,COSM10779,COSM318169,COSM99729,COSM165077,COSM3356963,COSM3675521,COSM1640828,COSM1645335,COSM1646808	pathogenic	25105660	ENST00000269305.4:c.818G>A_p.Arg273His
SU-DHL-1	TP53	17	7577120	C/T	0.711938	1156	missense_variant	MODERATE	CM920677,CM010472,rs28934576,CM004342,TP53_g.13798G>C,TP53_g.13798del,TP53_g.13798G>A,TP53_g.13798G>T,COSM10660,COSM43896,COSM44440,COSM10779,COSM318169,COSM99729,COSM165077,COSM3356963,COSM3675521,COSM1640828,COSM1645335,COSM1646808	pathogenic	25105660	ENST00000269305.4:c.818G>A_p.Arg273His
SUP-T1	TP53	17	7577120	C/T	0.483059	5283	missense_variant	MODERATE	CM920677,CM010472,rs28934576,CM004342,TP53_g.13798G>C,TP53_g.13798del,TP53_g.13798G>A,TP53_g.13798G>T,COSM10660,COSM43896,COSM44440,COSM10779,COSM318169,COSM99729,COSM165077,COSM3356963,COSM3675521,COSM1640828,COSM1645335,COSM1646808	pathogenic	25105660	ENST00000269305.4:c.818G>A_p.Arg273His
KARPAS-299	TP53	17	7577121	G/A	0.978981	3140	missense_variant	MODERATE	CM951233,CM010473,rs121913343,CM010471,TP53_g.13797C>G,TP53_g.13797del,TP53_g.13797C>T,TP53_g.13797C>A,COSM43909,COSM44701,COSM10659,COSM43843,COSM417971,COSM99933,COSM3719990,COSM3355991,COSM3958802,COSM3719992,COSM1645518,COSM3719991,COSM3958801	uncertain_significance,pathogenic	-	ENST00000269305.4:c.817C>T_p.Arg273Cys
KARPAS-45	TP53	17	7577121	G/A	0.494809	9246	missense_variant	MODERATE	CM951233,CM010473,rs121913343,CM010471,TP53_g.13797C>G,TP53_g.13797del,TP53_g.13797C>T,TP53_g.13797C>A,COSM43909,COSM44701,COSM10659,COSM43843,COSM417971,COSM99933,COSM3719990,COSM3355991,COSM3958802,COSM3719992,COSM1645518,COSM3719991,COSM3958801	uncertain_significance,pathogenic	-	ENST00000269305.4:c.817C>T_p.Arg273Cys
PF-382	TP53	17	7577121	G/A	0.488722	3192	missense_variant	MODERATE	CM951233,CM010473,rs121913343,CM010471,TP53_g.13797C>G,TP53_g.13797del,TP53_g.13797C>T,TP53_g.13797C>A,COSM43909,COSM44701,COSM10659,COSM43843,COSM417971,COSM99933,COSM3719990,COSM3355991,COSM3958802,COSM3719992,COSM1645518,COSM3719991,COSM3958801	uncertain_significance,pathogenic	-	ENST00000269305.4:c.817C>T_p.Arg273Cys
RPMI-8402	TP53	17	7577121	G/A	0.482265	1466	missense_variant	MODERATE	CM951233,CM010473,rs121913343,CM010471,TP53_g.13797C>G,TP53_g.13797del,TP53_g.13797C>T,TP53_g.13797C>A,COSM43909,COSM44701,COSM10659,COSM43843,COSM417971,COSM99933,COSM3719990,COSM3355991,COSM3958802,COSM3719992,COSM1645518,COSM3719991,COSM3958801	uncertain_significance,pathogenic	-	ENST00000269305.4:c.817C>T_p.Arg273Cys
LOUCY	TP53	17	7577124	C/T	0.97	4046	missense_variant	MODERATE	CM920676,rs121912657,TP53_g.13794G>T,TP53_g.13794del,TP53_g.13794G>C,TP53_g.13794G>A,COSM10859,COSM10891,COSM13421,COSM45898,COSM99950,COSM212313,COSM1177737,COSM3388172,COSM3773300,COSM1645249,COSM2744536	uncertain_significance,pathogenic	-	ENST00000269305.4:c.814G>A_p.Val272Met
SUP-T1	TP53	17	7577138	C/A	0.46432	5283	missense_variant	MODERATE	rs587780075,CM921040,TP53_g.13780G>A,TP53_g.13780G>T,TP53_g.13780G>C,COSM11392,COSM13165,COSM87858,COSM43923,COSM131043,COSM131044,COSM327262,COSM707909,COSM1290766,COSM3691864,COSM3403257,COSM1646804,COSM3691863,COSM1649336	-	-	ENST00000269305.4:c.800G>T_p.Arg267Leu
MOTN-1	TP53	17	7577498	C/T	0.990175	1425	splice_region_variant	HIGH	TP53_g.13420G>C,TP53_g.13420G>A,TP53_g.13420G>T,COSM44640,COSM43571,COSM98254,COSM329756,COSM395657,COSM473430,COSM3937599,COSM395658,COSM3937602,COSM473431,COSM98255,COSM3717631,COSM3958806,COSM3937601,COSM2744561,COSM3717630,COSM3937600	-	-	ENST00000269305.4:c.782+1G>A
CCRF-CEM	TP53	17	7577538	C/T	0.470722	3945	missense_variant	MODERATE	rs11540652,CM920675,TP53_g.13380G>A,TP53_g.13380G>C,TP53_g.13380G>T,TP53_g.13380del,COSM10662,COSM11491,COSM6549,COSM46135,COSM340105,COSM99602,COSM241995,COSM99020,COSM241994,COSM340106,COSM3356964,COSM3378346,COSM1640830,COSM1646857,COSM1646858,COSM99021,COSM241996,COSM340107	pathogenic	25032700,20377871,18798306,15450681,25105660,21264207	ENST00000269305.4:c.743G>A_p.Arg248Gln
DND-41	TP53	17	7577538	C/T	0.508175	6728	missense_variant	MODERATE	rs11540652,CM920675,TP53_g.13380G>A,TP53_g.13380G>C,TP53_g.13380G>T,TP53_g.13380del,COSM10662,COSM11491,COSM6549,COSM46135,COSM340105,COSM99602,COSM241995,COSM99020,COSM241994,COSM340106,COSM3356964,COSM3378346,COSM1640830,COSM1646857,COSM1646858,COSM99021,COSM241996,COSM340107	pathogenic	25032700,20377871,18798306,15450681,25105660,21264207	ENST00000269305.4:c.743G>A_p.Arg248Gln
L-82	TP53	17	7577538	C/T	0.888535	1256	missense_variant	MODERATE	rs11540652,CM920675,TP53_g.13380G>A,TP53_g.13380G>C,TP53_g.13380G>T,TP53_g.13380del,COSM10662,COSM11491,COSM6549,COSM46135,COSM340105,COSM99602,COSM241995,COSM99020,COSM241994,COSM340106,COSM3356964,COSM3378346,COSM1640830,COSM1646857,COSM1646858,COSM99021,COSM241996,COSM340107	pathogenic	25032700,20377871,18798306,15450681,25105660,21264207	ENST00000269305.4:c.743G>A_p.Arg248Gln
P12-ICHIKAWA	TP53	17	7577538	C/G,T	0.521856	4827	missense_variant	MODIFIER	rs11540652,CM920675,TP53_g.13380G>A,TP53_g.13380G>C,TP53_g.13380G>T,TP53_g.13380del,COSM10662,COSM11491,COSM6549,COSM46135,COSM340105,COSM99602,COSM241995,COSM99020,COSM241994,COSM340106,COSM3356964,COSM3378346,COSM1640830,COSM1646857,COSM1646858,COSM99021,COSM241996,COSM340107	pathogenic	25032700,20377871,18798306,15450681,25105660,21264207	ENST00000269305.4:c.743G>A/C, p.Arg248Gln/p.Arg248Pro
SUP-T1	TP53	17	7577538	C/T	0.375869	3166	missense_variant	MODERATE	rs11540652,CM920675,TP53_g.13380G>A,TP53_g.13380G>C,TP53_g.13380G>T,TP53_g.13380del,COSM10662,COSM11491,COSM6549,COSM46135,COSM340105,COSM99602,COSM241995,COSM99020,COSM241994,COSM340106,COSM3356964,COSM3378346,COSM1640830,COSM1646857,COSM1646858,COSM99021,COSM241996,COSM340107	pathogenic	25032700,20377871,18798306,15450681,25105660,21264207	ENST00000269305.4:c.743G>A_p.Arg248Gln
TALL-1	TP53	17	7577538	C/T	0.527068	979	missense_variant	MODERATE	rs11540652,CM920675,TP53_g.13380G>A,TP53_g.13380G>C,TP53_g.13380G>T,TP53_g.13380del,COSM10662,COSM11491,COSM6549,COSM46135,COSM340105,COSM99602,COSM241995,COSM99020,COSM241994,COSM340106,COSM3356964,COSM3378346,COSM1640830,COSM1646857,COSM1646858,COSM99021,COSM241996,COSM340107	pathogenic	25032700,20377871,18798306,15450681,25105660,21264207	ENST00000269305.4:c.743G>A_p.Arg248Gln
KHYG-1	TP53	17	7577539	G/A	0.995245	3575	missense_variant	MODERATE	CM010465,CM900211,rs121912651,TP53_g.13379C>G,TP53_g.13379C>T,TP53_g.13379C>A,TP53_g.13379del,COSM11564,COSM45116,COSM10656,COSM44920,COSM120007,COSM1189381,COSM120005,COSM1189382,COSM3388183,COSM1640831,COSM120006,COSM1189383	pathogenic	-	ENST00000269305.4:c.742C>T_p.Arg248Trp
TALL-1	TP53	17	7577548	C/T	0.462168	978	missense_variant	MODERATE	CM010463,CM920674,rs28934575,CM900210,TP53_g.13370G>T,TP53_g.13370G>C,TP53_g.13370del,TP53_g.13370G>A,COSM6932,COSM11081,COSM10957,COSM44642,COSM121035,COSM562651,COSM1610835,COSM121036,COSM562652,COSM1610836,COSM3356965,COSM3388190,COSM3717640,COSM3717639,COSM1640833,COSM1646855,COSM121037,COSM562653,COSM1610837	likely_pathogenic,pathogenic	25032700,25105660,24853176	ENST00000269305.4:c.733G>A_p.Gly245Ser
HD-MAR-2	TP53	17	7577569	A/G	0.996781	2485	missense_variant	MODERATE	CM056070,CM025271,TP53_g.13349T>C,TP53_g.13349T>G,TP53_g.13349T>A,TP53_g.13349del,COSM43700,COSM44321,COSM46336,COSM44432,COSM1386628,COSM131450,COSM1386629,COSM131451,COSM4139867,COSM3937609,COSM3937608,COSM4139866,COSM131452,COSM1386630	-	-	ENST00000269305.4:c.712T>C_p.Cys238Arg
HUT-78	TP53	17	7578263	G/A	0.787381	3471	stop_gained	HIGH	CM941329,rs397516435,TP53_g.12655del,TP53_g.12655C>G,TP53_g.12655C>A,TP53_g.12655C>T,COSM10705,COSM44757,COSM44615,COSM99668,COSM166215,COSM99665,COSM166214,COSM99666,COSM166216,COSM3378446,COSM1640847,COSM1735837,COSM99667,COSM166217	pathogenic	-	ENST00000269305.4:c.586C>T_p.Arg196X
JURKAT	TP53	17	7578263	G/A	0.425399	8961	stop_gained	HIGH	CM941329,rs397516435,TP53_g.12655del,TP53_g.12655C>G,TP53_g.12655C>A,TP53_g.12655C>T,COSM10705,COSM44757,COSM44615,COSM99668,COSM166215,COSM99665,COSM166214,COSM99666,COSM166216,COSM3378446,COSM1640847,COSM1735837,COSM99667,COSM166217	pathogenic	-	ENST00000269305.4:c.586C>T_p.Arg196X
HH	TP53	17	7578290	G/A	0.4	1365	splice_region_variant	HIGH	CD043957,CS011574,CS083991,TP53_g.12628G>A,TP53_g.12628del,TP53_g.12628G>T,TP53_g.12628G>C,COSM43753,COSM43872,COSM43841,COSM45366,COSM341763,COSM127200,COSM335063,COSM341764,COSM127201,COSM335064,COSM127203,COSM341766,COSM335066,COSM4139869,COSM3717656,COSM1649389,COSM1649388,COSM127202,COSM335065,COSM341765	-	-	ENST00000269305.4:c.560-1G>A
CCRF-CEM	TP53	17	7578406	C/T	0.492366	3930	missense_variant	MODERATE	CM951224,rs28934578,CM062017,TP53_g.12512G>T,TP53_g.12512G>C,TP53_g.12512G>A,COSM10718,COSM10648,COSM45416,COSM99914,COSM1679508,COSM99022,COSM1679510,COSM99023,COSM1679512,COSM3355994,COSM1640851,COSM1679509,COSM99024,COSM1679511	pathogenic	25105660,21264207,24929325,25404506	ENST00000269305.4:c.524G>A_p.Arg175His
KARPAS-45	TP53	17	7578406	C/T	0.486579	5812	missense_variant	MODERATE	CM951224,rs28934578,CM062017,TP53_g.12512G>T,TP53_g.12512G>C,TP53_g.12512G>A,COSM10718,COSM10648,COSM45416,COSM99914,COSM1679508,COSM99022,COSM1679510,COSM99023,COSM1679512,COSM3355994,COSM1640851,COSM1679509,COSM99024,COSM1679511	pathogenic	25105660,21264207,24929325,25404506	ENST00000269305.4:c.524G>A_p.Arg175His
KE-37	TP53	17	7578474	C/CG	0.484043	188	frameshift_variant	HIGH	TP53_g.12444G>C,TP53_g.12444G>A,TP53_g.12444del,TP53_g.12444G>T,COSM44061,COSM44958,COSM45197,COSM1640854,COSM1640856,COSM1640858,COSM1640855,COSM1640857	-	-	ENST00000269305.4:c.456delGinsCG_p.Pro153AlafsX28
BE-13	TP53	17	7579312	C/T	0.679061	1533	splice_region_variant	LOW	CS971913,CS011573,CS004351,rs55863639,TP53_g.11606G>T,TP53_g.11606G>C,TP53_g.11606G>A,COSM45940,COSM46152,COSM43904,COSM292894,COSM381995,COSM437621,COSM292893,COSM437622,COSM381996,COSM3388231,COSM3403299,COSM4070058,COSM1638003,COSM4070057,COSM2744976	pathogenic	25730903	ENST00000269305.4:c.375G>A_p.=
JURKAT	TP53	17	7579312	C/T	0.512665	987	splice_region_variant	LOW	CS971913,CS011573,CS004351,rs55863639,TP53_g.11606G>T,TP53_g.11606G>C,TP53_g.11606G>A,COSM45940,COSM46152,COSM43904,COSM292894,COSM381995,COSM437621,COSM292893,COSM437622,COSM381996,COSM3388231,COSM3403299,COSM4070058,COSM1638003,COSM4070057,COSM2744976	pathogenic	25730903	ENST00000269305.4:c.375G>A_p.=
KE-37	TP53	17	7579312	C/T	0.449204	817	splice_region_variant	LOW	CS971913,CS011573,CS004351,rs55863639,TP53_g.11606G>T,TP53_g.11606G>C,TP53_g.11606G>A,COSM45940,COSM46152,COSM43904,COSM292894,COSM381995,COSM437621,COSM292893,COSM437622,COSM381996,COSM3388231,COSM3403299,COSM4070058,COSM1638003,COSM4070057,COSM2744976	pathogenic	25730903	ENST00000269305.4:c.375G>A_p.=
HPB-ALL	TP53	17	7579315	G/T	0.990244	410	stop_gained	HIGH	TP53_g.11603C>A,TP53_g.11603C>G,COSM69020,COSM326716,COSM326718,COSM326717,COSM3388233,COSM3388232	-	-	ENST00000269305.4:c.372C>A_p.Cys124X
MHH-TALL-2	TP53	17	7579315	G/T	0.915152	165	stop_gained	HIGH	TP53_g.11603C>A,TP53_g.11603C>G,COSM69020,COSM326716,COSM326718,COSM326717,COSM3388233,COSM3388232	-	-	ENST00000269305.4:c.372C>A_p.Cys124X
P12-ICHIKAWA	TP53	17	7579882	C/G	0.4897	1699	missense_variant	MODERATE	rs201382018,TP53_g.11036G>C,TP53_g.11036G>A,COSM11606,COSM3820734,COSM327260,COSM3820735,COSM327259,COSM3820738,COSM3820737,COSM3820736,COSM327261,COSM3820739	uncertain_significance	-	ENST00000269305.4:c.31G>C_p.Glu11Gln
JURKAT	STAT5B	17	40370235	TG/T	0.588074	1459	frameshift_variant	HIGH	-	-	-	ENST00000293328.3:c.1103delC_p.Q368RX
JURKAT	STAT5B	17	40375484	G/A	0.471796	5797	stop_gained	HIGH	-	-	-	ENST00000293328.3:c.466C>T_p.Gln156X
JURKAT	STAT5B	17	40375525	A/G	0.272217	10161	missense_variant	MODERATE	-	-	-	ENST00000293328.3:c.425T>C_p.Leu142Pro
JURKAT	STAT3	17	40476813	C/T	0.509988	1702	missense_variant	MODERATE	COSM4066550	-	-	ENST00000264657.5:c.1516G>A_p.Glu506Lys
MOLT-4	STAT3	17	40481588	G/A	0.210866	2172	missense_variant	MODERATE	COSM1383358	-	-	ENST00000264657.5:c.1217C>T_p.Ala406Val
MJ	JAK3	19	17937479	A/G	0.348641	1067	3_prime_UTR_variant	MODIFIER	rs149873298	-	-	ENST00000458235.1:c.*73T>C
MOLT-14	JAK3	19	17945687	G/A	0.453072	2344	missense_variant	MODERATE	COSM3098993	-	-	ENST00000458235.1:c.2173C>T_p.Pro725Ser
HUT-78	JAK3	19	17948006	G/A	1	73	missense_variant	MODERATE	-	-	-	ENST00000458235.1:c.1718C>T_p.Ala573Val
SUP-T1	JAK3	19	17951085	C/T	0.517179	5006	missense_variant	MODERATE	COSM327294,COSM3099020	-	-	ENST00000458235.1:c.1208G>A_p.Arg403His
SUP-T1	JAK3	19	17953171	C/T	0.476636	107	missense_variant	MODERATE	COSM327295	-	-	ENST00000458235.1:c.815G>A_p.Arg272His
KARPAS-45	JAK3	19	17953235	C/T	0.632546	381	missense_variant	MODERATE	COSM327293	-	-	ENST00000458235.1:c.751G>A_p.Ala251Thr
MJ	JAK3	19	17955242	G/A	0.291667	48	splice_region_variant	LOW	-	-	-	ENST00000458235.1:c.-13-3C>T
DND-41	PLCG1	20	39788595	G/T	0.395042	2501	missense_variant	MODERATE		-	-	ENST00000373272.2:c.456G>T_p.Gln152His
DND-41	PLCG1	20	39802601	G/A	0.366627	1702	missense_variant	MODERATE	-	-	-	ENST00000373272.2:c.3595G>A_p.Asp1199Asn
PF-382	DDX3X	X	41201897	G/A	0.333018	2111	missense_variant	MODERATE	-	-	-	ENST00000399959.2:c.434G>A_p.Arg145His
CCRF-CEM	DDX3X	X	41204769	G/A	0.728648	2248	missense_variant	MODERATE	COSM1682562	-	23856246	ENST00000399959.2:c.1283G>A_p.Arg428Gln
