# Supplementary material for: Molecular basis of targeted therapy in T/NK-cell lymphoma/leukemia: A comprehensive genomic and immunohistochemical analysis of a panel of 33 cell lines
Source: PLoS One. 2017 May 15;12(5):e0177524. doi: 10.1371/journal.pone.0177524 (PMC5432176; doi:10.1371/journal.pone.0177524)
Supplement: S6 Table — (XLSX) [file pone.0177524.s006.xlsx]

## Sheet: Supplementary table 6
Supplementary table 6. List of variations found in public data
A. Variations found in our results and public data
Cell line	Source	SYMBOL	Chr	Position	Variation	Consequence	IMPACT	Existing_variation	CLIN_SIG	CSN
HPB-ALL	CCLE	TNFRSF1B	1	12266844	G/A	missense_variant	MODERATE	COSM53390	-	ENST00000376259.3:c.1153G>A_p.Val385Met
HPB-ALL	CCLE	JAK1	1	65304218	T/A	missense_variant	MODERATE	-	-	ENST00000342505.4:c.2897A>T_p.Glu966Val
HUT-78	IDIVAL Exome, CCLE	JAK1	1	65312358	T/A	missense_variant	MODERATE	rs758681867	-	ENST00000342505.4:c.1961A>T_p.Tyr654Phe
MOLT-4	COSMIC CELL LINES PROJECT	JAK1	1	65339109	T/TT	frameshift_variant	HIGH	rs747560156	-	ENST00000342505.4:c.425dupA_p.Ile143AspfsX9
MOLT-4	COSMIC CELL LINES PROJECT	DNMT3A	2	25463585	GC/G	frameshift_variant	HIGH	rs761064473,COSM99741	-	ENST00000264709.3:c.2097delG_p.G699AfsX5
JURKAT	COSMIC CELL LINES PROJECT	DNMT3A	2	25470573	C/T	missense_variant	MODERATE	-	-	ENST00000264709.3:c.901C>A_p.Gly301Arg
JURKAT	COSMIC CELL LINES PROJECT	RHOA	3	49397800	G/A	stop_gained	HIGH	-	-	ENST00000418115.1:c.424G>T_p.Gln142X
MOLT-16	CCLE	RHOA	3	49399979	C/T	missense_variant	MODERATE	-	-	ENST00000418115.1:c.358G>A_p.Asp120Asn
HUT-102	CCLE	TET2	4	106158299	GACAA/G	frameshift_variant	HIGH	-	-	ENST00000540549.1:c.3203_3206delAAAC_p.Gln1068ProfsX13
KARPAS-45	454seq	TET2	4	106162531	A/G	missense_variant	MODERATE	COSM327116	-	ENST00000540549.1:c.3445A>G_p.Thr1149Ala
MOLT-4	COSMIC CELL LINES PROJECT	NOTCH1	9	139390648	CAG/C	frameshift_variant	HIGH	rs763016003,COSM12774,COSM1292819	-	ENST00000277541.6:c.7541_7542delCT_p.P2514fsX4
MOTN-1	CCLE	NOTCH1	9	139391634	C/A	missense_variant	MODERATE	rs757589247	-	ENST00000277541.6:c.6557G>T_p.Gly2186Val
MOLT-4	COSMIC CELL LINES PROJECT	NOTCH1	9	139392013	G/C	splice_region_variant,intron_variant	LOW	-	-	ENST00000277541.6:c.6181-3C>G
MOLT-4	COSMIC CELL LINES PROJECT	NOTCH1	9	139393579	C/T	missense_variant	MODERATE	-	-	ENST00000277541.6:c.6067G>A_p.Ala2023Thr
KARPAS-45	COSMIC CELL LINES PROJECT	NOTCH1	9	139395053	C/T	missense_variant	MODERATE	COSM3215907,COSM3215906	-	ENST00000277541.6:c.5885G>A_p.Arg1962His
DND-41	COSMIC CELL LINES PROJECT	NOTCH1	9	139395054	G/T	missense_variant	MODERATE	COSM327169,COSM327170	-	ENST00000277541.6:c.5884C>A_p.Arg1962Ser
MOLT-4	COSMIC CELL LINES PROJECT	NOTCH1	9	139396277	C/T	missense_variant	MODERATE	COSM1674962,COSM1674961	-	ENST00000277541.6:c.5561G>A_p.Arg1854His
KARPAS-45	COSMIC CELL LINES PROJECT	NOTCH1	9	139397675	A/G	missense_variant	MODERATE	COSM27918	-	ENST00000277541.6:c.5126T>C_p.Leu1709Pro
BE-13	454seq	NOTCH1	9	139399344	A/G	missense_variant	MODERATE	COSM12771,COSM1155771,COSM28524,COSM327160	-	ENST00000277541.6:c.4799T>C_p.Leu1600Pro
HPB-ALL	CCLE	NOTCH1	9	139399422	A/G	missense_variant	MODERATE	COSM24673,COSM12772,COSM25835	-	ENST00000277541.6:c.4721T>C_p.Leu1574Pro
PF-382	CCLE	NOTCH1	9	139399422	A/G	missense_variant	MODERATE	COSM24673,COSM12772,COSM25835	-	ENST00000277541.6:c.4721T>C_p.Leu1574Pro
JURKAT	454seq	NOTCH1	9	139408998	G/A	missense_variant	MODERATE	COSM327174,COSM327175	-	ENST00000277541.6:c.2171C>T_p.Pro724Leu
HPB-ALL	CCLE	NOTCH1	9	139409753	G/T	missense_variant	MODERATE	rs576030298,COSM132828,COSM132827	-	ENST00000277541.6:c.2003C>A_p.Pro668Gln
MOLT-4	COSMIC CELL LINES PROJECT	NOTCH1	9	139412359	G/T	missense_variant	MODERATE	COSM1674970,COSM1674969	-	ENST00000277541.6:c.1286G>A_p.Ser429Tyr
KARPAS-45	454seq	NOTCH1	9	139412622	C/T	missense_variant	MODERATE	COSM327184,COSM327185	-	ENST00000277541.6:c.1222G>A_p.Ala408Thr
P12-ICHIKAWA	CCLE, 454seq	NOTCH1	9	139412697	C/T	missense_variant	MODERATE	rs754403730,COSM327190,COSM327191	-	ENST00000277541.6:c.1147G>A_p.Glu383Lys
MOLT-4	COSMIC CELL LINES PROJECT	NOTCH1	9	139413100	G/A	missense_variant	MODERATE	-	-	ENST00000277541.6:c.1042G>T_p.Pro348Ser
PF-382	COSMIC CELL LINES PROJECT	TP53	17	7577120	C/T	missense_variant	MODERATE	CM920677,CM010472,rs28934576,CM004342,TP53_g.13798G>C,TP53_g.13798del,TP53_g.13798G>A,TP53_g.13798G>T,COSM10660,COSM43896,COSM44440,COSM10779,COSM318169,COSM99729,COSM165077,COSM3356963,COSM3675521,COSM1640828,COSM1645335,COSM1646808	pathogenic	ENST00000269305.4:c.818G>A_p.Arg273His
SU-DHL-1	COSMIC CELL LINES PROJECT	TP53	17	7577120	C/T	missense_variant	MODERATE	CM920677,CM010472,rs28934576,CM004342,TP53_g.13798G>C,TP53_g.13798del,TP53_g.13798G>A,TP53_g.13798G>T,COSM10660,COSM43896,COSM44440,COSM10779,COSM318169,COSM99729,COSM165077,COSM3356963,COSM3675521,COSM1640828,COSM1645335,COSM1646808	pathogenic	ENST00000269305.4:c.818G>A_p.Arg273His
SUP-T1	COSMIC CELL LINES PROJECT	TP53	17	7577120	C/T	missense_variant	MODERATE	CM920677,CM010472,rs28934576,CM004342,TP53_g.13798G>C,TP53_g.13798del,TP53_g.13798G>A,TP53_g.13798G>T,COSM10660,COSM43896,COSM44440,COSM10779,COSM318169,COSM99729,COSM165077,COSM3356963,COSM3675521,COSM1640828,COSM1645335,COSM1646808	pathogenic	ENST00000269305.4:c.818G>A_p.Arg273His
KARPAS-45	COSMIC CELL LINES PROJECT, 454seq	TP53	17	7577121	G/A	missense_variant	MODERATE	CM951233,CM010473,rs121913343,CM010471,TP53_g.13797C>G,TP53_g.13797del,TP53_g.13797C>T,TP53_g.13797C>A,COSM43909,COSM44701,COSM10659,COSM43843,COSM417971,COSM99933,COSM3719990,COSM3355991,COSM3958802,COSM3719992,COSM1645518,COSM3719991,COSM3958801	uncertain_significance,pathogenic	ENST00000269305.4:c.817C>T_p.Arg273Cys
KARPAS-299	COSMIC CELL LINES PROJECT, CCLE	TP53	17	7577121	G/A	missense_variant	MODERATE	CM951233,CM010473,rs121913343,CM010471,TP53_g.13797C>G,TP53_g.13797del,TP53_g.13797C>T,TP53_g.13797C>A,COSM43909,COSM44701,COSM10659,COSM43843,COSM417971,COSM99933,COSM3719990,COSM3355991,COSM3958802,COSM3719992,COSM1645518,COSM3719991,COSM3958801	uncertain_significance,pathogenic	ENST00000269305.4:c.817C>T_p.Arg273Cys
PF-382	COSMIC CELL LINES PROJECT	TP53	17	7577121	G/A	missense_variant	MODERATE	CM951233,CM010473,rs121913343,CM010471,TP53_g.13797C>G,TP53_g.13797del,TP53_g.13797C>T,TP53_g.13797C>A,COSM43909,COSM44701,COSM10659,COSM43843,COSM417971,COSM99933,COSM3719990,COSM3355991,COSM3958802,COSM3719992,COSM1645518,COSM3719991,COSM3958801	uncertain_significance,pathogenic	ENST00000269305.4:c.817C>T_p.Arg273Cys
RPMI-8402	COSMIC CELL LINES PROJECT, CCLE, 454seq	TP53	17	7577121	G/A	missense_variant	MODERATE	CM951233,CM010473,rs121913343,CM010471,TP53_g.13797C>G,TP53_g.13797del,TP53_g.13797C>T,TP53_g.13797C>A,COSM43909,COSM44701,COSM10659,COSM43843,COSM417971,COSM99933,COSM3719990,COSM3355991,COSM3958802,COSM3719992,COSM1645518,COSM3719991,COSM3958801	uncertain_significance,pathogenic	ENST00000269305.4:c.817C>T_p.Arg273Cys
LOUCY	COSMIC CELL LINES PROJECT, CCLE	TP53	17	7577124	C/T	missense_variant	MODERATE	CM920676,rs121912657,TP53_g.13794G>T,TP53_g.13794del,TP53_g.13794G>C,TP53_g.13794G>A,COSM10859,COSM10891,COSM13421,COSM45898,COSM99950,COSM212313,COSM1177737,COSM3388172,COSM3773300,COSM1645249,COSM2744536	uncertain_significance,pathogenic	ENST00000269305.4:c.814G>A_p.Val272Met
SUP-T1	COSMIC CELL LINES PROJECT, 454seq	TP53	17	7577138	C/A	missense_variant	MODERATE	rs587780075,CM921040,TP53_g.13780G>A,TP53_g.13780G>T,TP53_g.13780G>C,COSM11392,COSM13165,COSM87858,COSM43923,COSM131043,COSM131044,COSM327262,COSM707909,COSM1290766,COSM3691864,COSM3403257,COSM1646804,COSM3691863,COSM1649336	-	ENST00000269305.4:c.800G>T_p.Arg267Leu
MOTN-1	CCLE	TP53	17	7577498	C/T	splice_donor_variant	HIGH	TP53_g.13420G>C,TP53_g.13420G>A,TP53_g.13420G>T,COSM44640,COSM43571,COSM98254,COSM329756,COSM395657,COSM473430,COSM3937599,COSM395658,COSM3937602,COSM473431,COSM98255,COSM3717631,COSM3958806,COSM3937601,COSM2744561,COSM3717630,COSM3937600	-	ENST00000269305.4:c.782+1G>A
CCRF-CEM	COSMIC CELL LINES PROJECT	TP53	17	7577538	C/T	missense_variant	MODERATE	rs11540652,CM920675,TP53_g.13380G>A,TP53_g.13380G>C,TP53_g.13380G>T,TP53_g.13380del,COSM10662,COSM11491,COSM6549,COSM46135,COSM340105,COSM99602,COSM241995,COSM99020,COSM241994,COSM340106,COSM3356964,COSM3378346,COSM1640830,COSM1646857,COSM1646858,COSM99021,COSM241996,COSM340107	pathogenic	ENST00000269305.4:c.743G>A_p.Arg248Gln
DND-41	COSMIC CELL LINES PROJECT, CCLE	TP53	17	7577538	C/T	missense_variant	MODERATE	rs11540652,CM920675,TP53_g.13380G>A,TP53_g.13380G>C,TP53_g.13380G>T,TP53_g.13380del,COSM10662,COSM11491,COSM6549,COSM46135,COSM340105,COSM99602,COSM241995,COSM99020,COSM241994,COSM340106,COSM3356964,COSM3378346,COSM1640830,COSM1646857,COSM1646858,COSM99021,COSM241996,COSM340107	pathogenic	ENST00000269305.4:c.743G>A_p.Arg248Gln
P12-ICHIKAWA	COSMIC CELL LINES PROJECT, CCLE	TP53	17	7577538	C/T	missense_variant	MODERATE	rs11540652,CM920675,TP53_g.13380G>A,TP53_g.13380G>C,TP53_g.13380G>T,TP53_g.13380del,COSM10662,COSM11491,COSM6549,COSM46135,COSM340105,COSM99602,COSM241995,COSM99020,COSM241994,COSM340106,COSM3356964,COSM3378346,COSM1640830,COSM1646857,COSM1646858,COSM99021,COSM241996,COSM340107	pathogenic	ENST00000269305.4:c.743G>A_p.Arg248Gln
PF-382	COSMIC CELL LINES PROJECT, CCLE	TP53	17	7577538	C/T	missense_variant	MODERATE	rs11540652,CM920675,TP53_g.13380G>A,TP53_g.13380G>C,TP53_g.13380G>T,TP53_g.13380del,COSM10662,COSM11491,COSM6549,COSM46135,COSM340105,COSM99602,COSM241995,COSM99020,COSM241994,COSM340106,COSM3356964,COSM3378346,COSM1640830,COSM1646857,COSM1646858,COSM99021,COSM241996,COSM340107	pathogenic	ENST00000269305.4:c.743G>A_p.Arg248Gln
SUP-T1	COSMIC CELL LINES PROJECT	TP53	17	7577538	C/T	missense_variant	MODERATE	rs11540652,CM920675,TP53_g.13380G>A,TP53_g.13380G>C,TP53_g.13380G>T,TP53_g.13380del,COSM10662,COSM11491,COSM6549,COSM46135,COSM340105,COSM99602,COSM241995,COSM99020,COSM241994,COSM340106,COSM3356964,COSM3378346,COSM1640830,COSM1646857,COSM1646858,COSM99021,COSM241996,COSM340107	pathogenic	ENST00000269305.4:c.743G>A_p.Arg248Gln
TALL-1	COSMIC CELL LINES PROJECT	TP53	17	7577538	C/T	missense_variant	MODERATE	rs11540652,CM920675,TP53_g.13380G>A,TP53_g.13380G>C,TP53_g.13380G>T,TP53_g.13380del,COSM10662,COSM11491,COSM6549,COSM46135,COSM340105,COSM99602,COSM241995,COSM99020,COSM241994,COSM340106,COSM3356964,COSM3378346,COSM1640830,COSM1646857,COSM1646858,COSM99021,COSM241996,COSM340107	pathogenic	ENST00000269305.4:c.743G>A_p.Arg248Gln
TALL-1	COSMIC CELL LINES PROJECT	TP53	17	7577548	C/T	missense_variant	MODERATE	CM010463,CM920674,rs28934575,CM900210,TP53_g.13370G>T,TP53_g.13370G>C,TP53_g.13370del,TP53_g.13370G>A,COSM6932,COSM11081,COSM10957,COSM44642,COSM121035,COSM562651,COSM1610835,COSM121036,COSM562652,COSM1610836,COSM3356965,COSM3388190,COSM3717640,COSM3717639,COSM1640833,COSM1646855,COSM121037,COSM562653,COSM1610837	likely_pathogenic,pathogenic	ENST00000269305.4:c.733G>A_p.Gly245Ser
HUT-78	IDIVAL Exome, CCLE	TP53	17	7578263	G/A	stop_gained	HIGH	CM941329,rs397516435,TP53_g.12655del,TP53_g.12655C>G,TP53_g.12655C>A,TP53_g.12655C>T,COSM10705,COSM44757,COSM44615,COSM99668,COSM166215,COSM99665,COSM166214,COSM99666,COSM166216,COSM3378446,COSM1640847,COSM1735837,COSM99667,COSM166217	pathogenic	ENST00000269305.4:c.586C>T_p.Arg196X
JURKAT	COSMIC CELL LINES PROJECT, 454seq	TP53	17	7578263	G/A	stop_gained	HIGH	CM941329,rs397516435,TP53_g.12655del,TP53_g.12655C>G,TP53_g.12655C>A,TP53_g.12655C>T,COSM10705,COSM44757,COSM44615,COSM99668,COSM166215,COSM99665,COSM166214,COSM99666,COSM166216,COSM3378446,COSM1640847,COSM1735837,COSM99667,COSM166217	pathogenic	ENST00000269305.4:c.586C>T_p.Arg196X
HH	COSMIC CELL LINES PROJECT CCLE	TP53	17	7578290	G/A	splice_acceptor_variant	HIGH	CD043957,CS011574,CS083991,TP53_g.12628G>A,TP53_g.12628del,TP53_g.12628G>T,TP53_g.12628G>C,COSM43753,COSM43872,COSM43841,COSM45366,COSM341763,COSM127200,COSM335063,COSM341764,COSM127201,COSM335064,COSM127203,COSM341766,COSM335066,COSM4139869,COSM3717656,COSM1649389,COSM1649388,COSM127202,COSM335065,COSM341765	-	ENST00000269305.4:c.560-1G>A
CCRF-CEM	COSMIC CELL LINES PROJECT	TP53	17	7578406	C/T	missense_variant	MODERATE	CM951224,rs28934578,CM062017,TP53_g.12512G>T,TP53_g.12512G>C,TP53_g.12512G>A,COSM10718,COSM10648,COSM45416,COSM99914,COSM1679508,COSM99022,COSM1679510,COSM99023,COSM1679512,COSM3355994,COSM1640851,COSM1679509,COSM99024,COSM1679511	pathogenic	ENST00000269305.4:c.524G>A_p.Arg175His
KARPAS-45	COSMIC CELL LINES PROJECT	TP53	17	7578406	C/T	missense_variant	MODERATE	CM951224,rs28934578,CM062017,TP53_g.12512G>T,TP53_g.12512G>C,TP53_g.12512G>A,COSM10718,COSM10648,COSM45416,COSM99914,COSM1679508,COSM99022,COSM1679510,COSM99023,COSM1679512,COSM3355994,COSM1640851,COSM1679509,COSM99024,COSM1679511	pathogenic	ENST00000269305.4:c.524G>A_p.Arg175His
MOLT-16	COSMIC CELL LINES PROJECT, CCLE, 454seq	TP53	17	7578457	C/T	missense_variant	MODERATE	rs587782144,CM994513,CM102353,TP53_g.12461G>A,TP53_g.12461G>T,TP53_g.12461G>C,COSM10690,COSM43615,COSM10714,COSM99678,COSM220779,COSM1649375,COSM220778,COSM1649377,COSM99675,COSM220780,COSM99676,COSM1649379,COSM3378357,COSM3958835,COSM1640853,COSM1649374,COSM1649376,COSM220781,COSM1649378,COSM99677	pathogenic	ENST00000269305.4:c.473G>A_p.Arg158His
KE-37	COSMIC CELL LINES PROJECT	TP53	17	7578479	C/CG	frameshift_variant	HIGH	CM012662,rs28934874,CM941326,TP53_g.12439C>T,TP53_g.12439del,TP53_g.12439C>A,TP53_g.12439C>G,COSM44944,COSM10905,COSM43911,COSM43969,COSM121046,COSM984959,COSM99682,COSM984961,COSM99679,COSM121047,COSM984963,COSM99680,COSM121049,COSM3717669,COSM4070056,COSM3378358,COSM3717668,COSM1640859,COSM4070055,COSM121048,COSM984962,COSM99681	-	ENST00000269305.4:c.456delGinsCG_p.Pro153AlafsX28
BE-13	COSMIC CELL LINES PROJECT, 454seq	TP53	17	7579312	C/T	splice_region_variant,synonymous_variant	LOW	CS971913,CS011573,CS004351,rs55863639,TP53_g.11606G>T,TP53_g.11606G>C,TP53_g.11606G>A,COSM45940,COSM46152,COSM43904,COSM292894,COSM381995,COSM437621,COSM292893,COSM437622,COSM381996,COSM3388231,COSM3403299,COSM4070058,COSM1638003,COSM4070057,COSM2744976	pathogenic	ENST00000269305.4:c.375G>A_p.=
JURKAT	COSMIC CELL LINES PROJECT, 454seq	TP53	17	7579312	C/T	splice_region_variant,synonymous_variant	LOW	CS971913,CS011573,CS004351,rs55863639,TP53_g.11606G>T,TP53_g.11606G>C,TP53_g.11606G>A,COSM45940,COSM46152,COSM43904,COSM292894,COSM381995,COSM437621,COSM292893,COSM437622,COSM381996,COSM3388231,COSM3403299,COSM4070058,COSM1638003,COSM4070057,COSM2744976	pathogenic	ENST00000269305.4:c.375G>A_p.=
KE-37	COSMIC CELL LINES PROJECT, 454seq	TP53	17	7579312	C/T	splice_region_variant,synonymous_variant	LOW	CS971913,CS011573,CS004351,rs55863639,TP53_g.11606G>T,TP53_g.11606G>C,TP53_g.11606G>A,COSM45940,COSM46152,COSM43904,COSM292894,COSM381995,COSM437621,COSM292893,COSM437622,COSM381996,COSM3388231,COSM3403299,COSM4070058,COSM1638003,COSM4070057,COSM2744976	pathogenic	ENST00000269305.4:c.375G>A_p.=
P12-ICHIKAWA	COSMIC CELL LINES PROJECT, CCLE, 454seq	TP53	17	7579882	C/G	missense_variant	MODERATE	rs201382018,TP53_g.11036G>C,TP53_g.11036G>A,COSM11606,COSM3820734,COSM327260,COSM3820735,COSM327259,COSM3820738,COSM3820737,COSM3820736,COSM327261,COSM3820739	uncertain_significance	ENST00000269305.4:c.31G>C_p.Glu11Gln
JURKAT	COSMIC CELL LINES PROJECT	STAT5B	17	40375525	A/G	missense_variant	MODERATE	-	-	ENST00000293328.3:c.425T>C_p.Leu142Pro
MOLT-4	COSMIC CELL LINES PROJECT	STAT3	17	40481588	G/A	missense_variant	MODERATE	COSM1383358	-	ENST00000264657.5:c.1217C>T_p.Ala406Val
SUP-T1	COSMIC CELL LINES PROJECT, 454seq	JAK3	19	17951085	C/T	missense_variant	MODERATE	COSM327294,COSM3099020	-	ENST00000458235.1:c.1208G>A_p.Arg403His
SUP-T1	454seq	JAK3	19	17953171	C/T	missense_variant	MODERATE	COSM327295	-	ENST00000458235.1:c.815G>A_p.Arg272His
KARPAS-45	454seq	JAK3	19	17953235	C/T	missense_variant	MODERATE	COSM327293	-	ENST00000458235.1:c.751G>A_p.Ala251Thr
DND-41	COSMIC CELL LINES PROJECT, CCLE	PLCG1	20	39788595	G/T	missense_variant	MODERATE	-	-	ENST00000373272.2:c.456G>T_p.Gln152His
DND-41	COSMIC CELL LINES PROJECT	PLCG1	20	39802601	G/A	missense_variant	MODERATE	-	-	ENST00000373272.2:c.3595G>A_p.Asp1199Asn
PF-382	COSMIC CELL LINES PROJECT	DDX3X	X	41201897	G/A	missense_variant	MODERATE	-	-	ENST00000399959.2:c.434G>A_p.Arg145His
CCRF-CEM	COSMIC CELL LINES PROJECT	DDX3X	X	41204769	G/A	missense_variant	MODERATE	COSM1682562	-	ENST00000399959.2:c.1283G>A_p.Arg428Gln
B. Variations found public data but were not annotated by our algorithm
Cell line	Source	SYMBOL	Chr	Position	Variation	Consequence	IMPACT	Existing_variation	CLIN_SIG	CSN
RPMI-8402	COSMIC CELL LINES PROJECT	TET2	4	106156811	G/A	missense_variant	MODERATE	rs146049881	-	ENST00000540549.1:c.1712G>A_p.Arg571His
MOLT-4	COSMIC CELL LINES PROJECT	TP53	17	7577022	C/T	missense_variant	MODERATE	CM971506,rs121913344,TP53_g.13896del,TP53_g.13896C>T,COSM10663,COSM44631,COSM99947,COSM3388168,COSM1640820	pathogenic	ENST00000269305.4:c.916C>A_p.Gly306Arg
BE-13	COSMIC CELL LINES PROJECT, 454seq	TP53	17	7578442	T/C	missense_variant	MODERATE	CM942135,rs148924904,TP53_g.12476A>C,TP53_g.12476A>G,TP53_g.12476del,TP53_g.12476A>T,COSM10808,COSM45025,COSM129852,COSM308332,COSM308331,COSM129853,COSM129855,COSM308333,COSM3388214,COSM1649381,COSM129854,COSM308334	pathogenic	ENST00000269305.4:c.488A>G_p.Tyr163Cys
SR-786	CCLE	TP53	17	7578475	G/A	missense_variant	MODERATE	rs587782705,CM941327,TP53_g.12443C>G,TP53_g.12443C>A,TP53_g.12443del,TP53_g.12443C>T,COSM10790,COSM44613,COSM45505,COSM43792,COSM129856,COSM171823,COSM1180849,COSM3970373,COSM129857,COSM1180850,COSM3970376,COSM171822,COSM3970378,COSM129859,COSM171824,COSM1180852,COSM3717667,COSM3970375,COSM1645282,COSM3970374,COSM129858,COSM3970377,COSM171825,COSM1180851	pathogenic	ENST00000269305.4:c.455C>T_p.Pro152Leu
C. Variations found public data but were not detected by our amplicon-based enrichment methodology
Cell line	Source	SYMBOL	Chr	Position	Variation	Consequence	IMPACT	Existing_variation	CLIN_SIG	CSN
PF-382	COSMIC CELL LINES PROJECT	JAK1	1	65332643	T/C	missense_variant	MODERATE	-	-	ENST00000342505.4:c.896T>G_p.Lys299Arg
KARPAS-45	COSMIC CELL LINES PROJECT	DNMT3A	2	25463537	C/T	missense_variant	MODERATE	-	-	ENST00000264709.3:c.2145C>A_p.Met715Ile
KARPAS-45	COSMIC CELL LINES PROJECT	DNMT3A	2	25471040	G/T	missense_variant	MODERATE	rs761452501	-	ENST00000264709.3:c.721G>A_p.Gln241Lys
SUP-T1	COSMIC CELL LINES PROJECT	DNMT3A	2	25467080	G/T	missense_variant	MODERATE	-	-	ENST00000264709.3:c.1795G>A_p.Gln599Lys
CCRF-CEM	COSMIC CELL LINES PROJECT	CCR4	3	32995301	G/A	missense_variant	MODERATE	COSM1670040	-	ENST00000330953.5:c.387G>A_p.Met129Ile
JURKAT	COSMIC CELL LINES PROJECT	TET2	4	106157592	G/T	missense_variant	MODERATE	-	-	ENST00000540549.1:c.2493G>T_p.Gln831His
JURKAT	454seq	TET2	4	106196426	G/A	missense_variant	MODERATE	COSM327115	-	ENST00000540549.1:c.4759G>A_p.Asp1587Asn
CCRF-CEM	454seq	NOTCH1	9	139391455	G/A	missense_variant	MODERATE	COSM327161,COSM327162	-	ENST00000277541.6:c.6736C>T_p.His2246Tyr
HSB-2	454seq	NOTCH1	9	139399344	A/G	missense_variant	MODERATE	COSM12771,COSM1155771,COSM28524,COSM327160	-	ENST00000277541.6:c.4799T>C_p.Leu1600Pro
JURKAT	COSMIC CELL LINES PROJECT	NOTCH1	9	139391539	C/T	missense_variant	MODERATE	-	-	ENST00000277541.6:c.6652C>A_p.Val2218Met
KARPAS-45	COSMIC CELL LINES PROJECT	NOTCH1	9	139391719	G/A	missense_variant	MODERATE	-	-	ENST00000277541.6:c.6472G>T_p.Leu2158Phe
KARPAS-45	COSMIC CELL LINES PROJECT	NOTCH1	9	139391892	T/C	missense_variant	MODERATE	-	-	ENST00000277541.6:c.6299T>G_p.Asn2100Ser
KARPAS-45	COSMIC CELL LINES PROJECT, 454seq	NOTCH1	9	139393398	C/T	missense_variant	MODERATE	COSM327176,COSM327177	-	ENST00000277541.6:c.6133G>A_p.Val2045Ile
KARPAS-45	COSMIC CELL LINES PROJECT	NOTCH1	9	139395161	G/A	missense_variant	MODERATE	rs771407924,COSM3215917,COSM3215916	-	ENST00000277541.6:c.5777G>T_p.Pro1926Leu
KARPAS-45	COSMIC CELL LINES PROJECT, 454seq	NOTCH1	9	139396284	C/T	missense_variant	MODERATE	COSM327180,COSM327181	-	ENST00000277541.6:c.5554G>A_p.Asp1852Asn
KARPAS-45	454seq	NOTCH1	9	139397775	C/T	missense_variant	MODERATE	COSM327182,COSM327183	-	ENST00000277541.6:c.5026G>A_p.Val1676Ile
PEER	454seq	NOTCH1	9	139399344	A/G	missense_variant	MODERATE	COSM12771,COSM1155771,COSM28524,COSM327160	-	ENST00000277541.6:c.4799T>C_p.Leu1600Pro
JURKAT	COSMIC CELL LINES PROJECT	STAT3	17	40468878	C/-	frameshift_variant	HIGH	COSM1383356	-	ENST00000264657.5:c.2185delC_p.Arg729AlafsX3
JURKAT	COSMIC CELL LINES PROJECT	STAT5B	17	40354424	C/T	missense_variant	MODERATE	rs139131471	-	ENST00000293328.3:c.2171C>A_p.Arg724Lys
JURKAT	COSMIC CELL LINES PROJECT	STAT3	17	40498628	C/T	missense_variant	MODERATE	-	-	ENST00000264657.5:c.232C>A_p.Val78Ile
KARPAS-45	COSMIC CELL LINES PROJECT	STAT3	17	40476747	C/T	missense_variant	MODERATE	-	-	ENST00000264657.5:c.1582C>A_p.Val528Met
KARPAS-45	COSMIC CELL LINES PROJECT	TP53	17	7579313	C/T	missense_variant,splice_region_variant	MODERATE	CM102351,TP53_g.11605C>T,TP53_g.11605C>A,TP53_g.11605C>G,COSM44988,COSM44073,COSM45243,COSM168303,COSM326726,COSM168302,COSM326725,COSM3717682,COSM1750374	-	ENST00000269305.4:c.374C>A_p.Arg125Lys
PEER	454seq	TP53	17	7578442	T/C	missense_variant	MODERATE	CM942135,rs148924904,TP53_g.12476A>C,TP53_g.12476A>G,TP53_g.12476del,TP53_g.12476A>T,COSM10808,COSM45025,COSM129852,COSM308332,COSM308331,COSM129853,COSM129855,COSM308333,COSM3388214,COSM1649381,COSM129854,COSM308334	pathogenic	ENST00000269305.4:c.488A>G_p.Tyr163Cys
PF-382	CCLE	TP53	17	7577565	T/C	missense_variant	MODERATE	TP53_g.13353A>C,TP53_g.13353A>G,TP53_g.13353A>T,COSM44094,COSM43801,COSM307333,COSM473432,COSM1731632,COSM473433,COSM1731634,COSM3691865,COSM1649401,COSM1731633,COSM473434,COSM1731635	-	ENST00000269305.4:c.716A>G_p.Asn239Ser
KARPAS-45	COSMIC CELL LINES PROJECT	JAK3	19	17945924	C/A	missense_variant	MODERATE	-	-	ENST00000458235.1:c.2015C>T_p.Arg672Leu
MOLT-16	COSMIC CELL LINES PROJECT, CCLE	PLCG1	20	39791337	G/A	missense_variant	MODERATE	COSM3291349	-	ENST00000373272.2:c.653G>A_p.Arg218His
KARPAS-45	COSMIC CELL LINES PROJECT	DDX3X	X	41203649	G/A	missense_variant	MODERATE	COSM327407	-	ENST00000399959.2:c.1022G>A_p.Cys341Tyr
