# Supplementary material for: Molecular basis of targeted therapy in T/NK-cell lymphoma/leukemia: A comprehensive genomic and immunohistochemical analysis of a panel of 33 cell lines
Source: PLoS One. 2017 May 15;12(5):e0177524. doi: 10.1371/journal.pone.0177524 (PMC5432176; doi:10.1371/journal.pone.0177524)
Supplement: S7 Table — Probabilities of chi-square or Fisher exact tests for tests of association between pairs of the 26 immunomarkers used. Green and orange indicate positive and negative associations, respectively. (XLSX) [file pone.0177524.s007.xlsx]

## Sheet: Supplementary table 7
Supplementary table 7. Association between immunomarkers. Probabilities of chi-square or Fisher exact tests for tests of association between pairs of the 26 immunomarkers used. Green and orange indicate positive and negative associations, respectively.
p50	p65 RelA	p52	RelB	NF-ATC3	c-Rel	pSTAT1	pSTAT3	pSTAT5	TCRBF1	c-MYC	Notch1	CD30	p53	Rb	CD56	ALK	Granzyme B	TIA-1	BCL6	CD10	PD1	CXCL13	Ror gamma T	pERK	GATA-3
	0.006	NS	0.057	0.052	0.034	NS	NS	NS	NS	NS	NS	NS	0.042	0.006	NS	NS	NS	NS	NS	NS	NS	NS	NS	NS	NS	p50
		0.001	0.073	0.004	NS	NS	NS	NS	NS	NS	NS	NS	NS	NS	NS	NS	NS	NS	NS	NS	NS	0.064	0.004	NS	NS	p65 RelA
			0.007	NS	NS	NS	NS	NS	NS	NS	NS	NS	NS	NS	NS	NS	NS	NS	NS	NS	NS	NS	NS	NS	0.056	p52
				NS	NS	NS	NS	NS	NS	NS	NS	NS	NS	NS	NS	NS	NS	NS	NS	NS	NS	0.068	NS	NS	0.022	RelB
					NS	NS	NS	NS	NS	NS	NS	NS	NS	NS	NS	NS	NS	NS	NS	NS	NS	NS	0.05	NS	NS	NF-ATC3
						NS	NS	NS	NS	0.053	NS	0.048	NS	0.024	NS	0.053	NS	NS	NS	NS	NS	NS	NS	0.01	NS	c-Rel
							0.006	NS	NS	NS	NS	NS	NS	0.057	NS	NS	NS	NS	0.057	NS	NS	NS	NS	NS	NS	pSTAT1
								0.03	NS	NS	NS	NS	NS	NS	NS	0.012	0.005	0.044	0.003	NS	NS	NS	NS	NS	NS	pSTAT3
									NS	NS	NS	NS	NS	NS	0.056	NS	NS	NS	NS	NS	NS	NS	NS	NS	NS	pSTAT5
										NS	NS	NS	NS	0.048	NS	NS	0.031	NS	NS	NS	NS	NS	NS	NS	NS	TCRBF1
											NS	0.063	NS	NS	NS	NS	NS	NS	NS	NS	NS	NS	NS	NS	NS	c-MYC
												NS	NS	NS	NS	NS	NS	NS	NS	NS	NS	NS	NS	NS	NS	Notch1
													NS	NS	NS	0.063	NS	NS	NS	NS	0.022	NS	NS	0.054	NS	CD30
														NS	NS	NS	NS	NS	NS	NS	NS	NS	NS	NS	NS	p53
															NS	NS	NS	NS	NS	NS	NS	NS	NS	NS	NS	Rb
																NS	0.05	0.064	NS	NS	NS	NS	NS	NS	NS	CD56
																	<0,001	0.012	0.002	NS	NS	NS	NS	NS	NS	ALK
																		<0,001	0.018	NS	NS	NS	0.042	NS	0.046	Granzyme B
																			NS	NS	NS	NS	NS	NS	0.021	TIA-1
																				NS	NS	NS	0.061	NS	NS	BCL6
																					0.021	NS	NS	NS	NS	CD10
																						NS	NS	0.067	0.033	PD1
																							NS	NS	NS	CXCL13
																								NS	NS	Ror gamma T
																									0.02	pERK
																										GATA-3
